# Supplementary material for: The Impact of the Hippo Pathway and Cell Metabolism on Pathological Complete Response in Locally Advanced Her2+ Breast Cancer: The TRISKELE Multicenter Prospective Study
Source: Cancers (Basel). 2022 Oct 3;14(19):4835. doi: 10.3390/cancers14194835 (PMC9563553; doi:10.3390/cancers14194835)
Supplement: Supplementary file 1 [file cancers-14-04835-s001.zip]

Archive with 4 entries (2 files):
- cancers-1931813-supplementary/
- cancers-1931813-supplementary/Supplementary/
- cancers-1931813-supplementary/Supplementary/Supplementary Table S1.xlsx
- cancers-1931813-supplementary/Supplementary/Supplementary Table S2.xlsx
