# Supplementary material for: The Impact of the Hippo Pathway and Cell Metabolism on Pathological Complete Response in Locally Advanced Her2+ Breast Cancer: The TRISKELE Multicenter Prospective Study
Source: Cancers (Basel). 2022 Oct 3;14(19):4835. doi: 10.3390/cancers14194835 (PMC9563553; doi:10.3390/cancers14194835)
Supplement: Supplementary file 1 [file cancers-14-04835-s001.zip › cancers-1931813-supplementary/Supplementary/Supplementary Table S1.xlsx]

## Sheet: Sheet1
Pearson's ρ	Grade	ER	PR	Ki67	Age	BMI	Stage	CT_type	TAZ_C_S	TAZ_C_P	TAZ_N_S	TAZ_N_P	YAP_C_SC	YAP_C_P	YAP_N_S	YAP_N_P	HMGCR_C_S	HMGCR_C_P	HMGCR_N_S	HMGCR_N_P	AMPK_C_S	AMPK_C_P	AMPK_N_S	AMPK_N_P	SCD1_C_S	SCD1_C_P	SCD1_N_S	SCD1_N_P	TAZ_N_SxP	TAZ_C_SxP	YAP_N_SxP	YAP_C_SxP	AMPK_N_SxP	AMPK_C_SxP	HMGCR_N_SxP	HMGCR_C_SxP	SCD1_N_SxP	SCD1_C_SxP	TAZ_N_SxP_irs	TAZ_C_SxP_irs	YAP_N_SxP_irs	YAP_C_SxP_irs	AMPK_N_SxP_irs	AMPK_C_SxP_irs	HMGCR_N_SxP_irs	HMGCR_C_SxP_irs	SCD1_N_SxP_irs	SCD1_C_SxP_irs
Grade	1	-0.0549266	-0.036192	0.250615	0.0721227	0.117645	-0.131633	0.172322	-0.0122206	-0.033843	0.0655423	-0.0237293	0.126602	-0.0231182	-0.0565898	-0.037441	0.00119982	0.106361	-0.13858	-0.122819	-0.158716	-0.116037	0.113624	0.120294	-0.125077	-0.148444	0.0633938	-0.0178017	0.0831121	-0.0412234	-0.0426313	0.128572	0.101353	-0.145057	-0.122819	0.0343097	-0.0437742	-0.159515	0.0498115	-0.00635533	-0.0452729	0.128679	0.109884	-0.151855	-0.135806	0.0165307	0.00725839	-0.172432
ER	-0.0549266	1	0.408099	-0.184029	-0.0200528	0.0939946	-0.235408	-0.141316	-0.0803597	-0.140734	-0.168636	-0.101087	0.0497486	-0.0149574	-0.368293	-0.1988	-0.11076	-0.122422	-0.090858	-0.00772178	-0.364038	-0.24845	-0.169074	0.0264107	-0.0460189	-0.0111445	0.121338	0.0469388	-0.111304	-0.0453672	-0.194804	0.054055	-0.0474222	-0.374738	-0.00772178	-0.0757118	0.0143631	-0.0268709	-0.161985	-0.0325425	-0.277788	0.0543327	-0.146436	-0.371796	-0.0542094	-0.0955267	0.0708953	-0.0334879
PR	-0.036192	0.408099	1	-0.0716551	-0.15489	0.0373493	-0.105175	-0.0207786	0.0222446	0.00892717	0.110939	0.242751	0.125743	-0.107366	-0.0567317	0.0524989	0.0623873	0.00422222	-0.023222	0.0182592	-0.0513356	0.0202663	-0.108009	-0.0128938	-0.0196908	-0.103334	0.165534	0.0951135	0.140949	-0.0149492	0.0495545	0.134136	-0.0585633	-0.0550914	0.0182592	0.0576185	0.0659807	-0.0283337	0.132503	0.0124905	0.00992707	0.134672	-0.073906	-0.0553094	-0.00608324	0.0499163	0.121354	-0.0341303
Ki67	0.250615	-0.184029	-0.0716551	1	-0.108781	-0.038298	-0.0241695	0.0978236	-0.0598676	-0.0930528	0.302603	0.0602004	-0.0371933	0.12253	0.219972	0.140062	0.0792343	0.0685204	-0.123437	-0.0812781	-0.0397945	-0.0210539	0.137915	0.108415	-0.00759513	-0.0825189	-0.133307	-0.130582	0.198766	-0.0429997	0.0836583	-0.0354158	0.0635741	-0.0363852	-0.0812781	0.104965	-0.117399	-0.0440322	0.242521	-0.0296825	0.169552	-0.0352903	0.104247	-0.037257	-0.106342	0.0929815	-0.133441	-0.0180598
Age	0.0721227	-0.0200528	-0.15489	-0.108781	1	0.0724216	-0.0225371	0.441986	-0.0972463	-0.0375239	-0.137121	-0.158144	0.0141719	0.112202	0.0194339	-0.0791877	-0.0355899	-0.0770309	-0.00191729	-0.00177271	-0.202636	-0.241718	-0.276873	-0.134441	-0.0446775	0.119201	-0.0310483	-0.066399	-0.119634	-0.0566353	-0.0856609	0.00758432	-0.217541	-0.205338	-0.00177271	-0.0259522	-0.048848	0.0176691	-0.0950239	-0.0740404	-0.0631693	0.00714252	-0.258304	-0.204037	-0.00187891	-0.0271173	-0.06191	-0.0134833
BMI	0.117645	0.0939946	0.0373493	-0.038298	0.0724216	1	0.357309	0.0393676	-0.20953	-0.0694932	-0.259339	-0.21572	-0.272762	-0.179171	-0.0849107	-0.0365532	0.0592496	0.0262435	-0.0739882	8.10533e-05	0.170887	0.1761	-0.249558	-0.145465	0.0799158	0.0661416	0.170225	0.147707	-0.210782	-0.130427	-0.061885	-0.268934	-0.239969	0.172749	8.10533e-05	0.0476465	0.135374	0.0537294	-0.220304	-0.176371	-0.10196	-0.268628	-0.226707	0.167195	-0.0412363	0.050347	0.160662	0.0586262
Stage	-0.131633	-0.235408	-0.105175	-0.0241695	-0.0225371	0.357309	1	-0.0843677	-0.168303	-0.0360844	-0.0796136	-0.0177972	-0.223956	-0.0958584	0.165308	0.119708	0.134324	-0.0246899	-0.0791559	0.0740583	0.376315	0.216489	-0.124935	-0.0561592	0.0557688	0.0248886	0.155462	0.186474	0.0109265	-0.148041	0.0993854	-0.217839	-0.0913433	0.368294	0.0740583	0.0824324	0.192756	0.0321648	0.025791	-0.164272	0.1253	-0.217389	-0.121695	0.363805	-0.0103429	0.0968315	0.183804	0.0426735
CT_type	0.172322	-0.141316	-0.0207786	0.0978236	0.441986	0.0393676	-0.0843677	1	-0.0970851	-0.0130795	-0.0749962	-0.218771	-0.19234	-0.0363917	0.135732	0.154219	-0.0373677	-0.0252782	-0.0827109	-0.0764739	-0.16866	-0.0785183	-0.067431	0.0376868	-0.0570065	-0.0417144	-0.0963107	-0.106616	-0.137007	-0.0679168	0.132636	-0.198893	-0.0552498	-0.161574	-0.0764739	-0.0240171	-0.0961288	-0.0506945	-0.126988	-0.0873366	0.135366	-0.199294	-0.0630702	-0.165117	-0.0810552	-0.0311602	-0.106597	-0.0723321
TAZ_C_S	-0.0122206	-0.0803597	0.0222446	-0.0598676	-0.0972463	-0.20953	-0.168303	-0.0970851	1	0.721722	0.241719	0.28145	0.131016	0.0146637	-0.0910586	-0.0835318	0.262077	0.158521	0.406628	0.323389	0.0688847	0.0423236	0.206201	0.143293	0.207099	-0.0277274	0.0878521	0.148811	0.302167	0.903765	-0.0724054	0.1378	0.193426	0.0457681	0.323389	0.218342	0.174137	0.134233	0.251027	0.957875	-0.0800934	0.138228	0.25269	0.0519543	0.377684	0.249287	0.132521	0.161331
TAZ_C_P	-0.033843	-0.140734	0.00892717	-0.0930528	-0.0375239	-0.0694932	-0.0360844	-0.0130795	0.721722	1	0.280897	0.356925	-0.00487093	-0.0672033	-0.0563698	-0.0691523	0.172184	0.115863	0.188515	0.19964	0.120154	0.0464545	0.173225	0.199509	0.192489	-0.00980289	0.0673171	-0.015651	0.359549	0.872531	-0.0597146	-0.000166509	0.209333	0.0916451	0.19964	0.181905	-0.0281522	0.118007	0.335587	0.824686	-0.0555906	0.000148007	0.218187	0.105795	0.199297	0.182793	0.000930869	0.138586
TAZ_N_S	0.0655423	-0.168636	0.110939	0.302603	-0.137121	-0.259339	-0.0796136	-0.0749962	0.241719	0.280897	1	0.770331	0.207283	-0.00600635	0.199419	0.0776356	-0.025479	-0.0134329	0.0026608	-0.0660728	-0.0305892	-0.0191313	0.292067	0.164784	0.168718	0.149401	0.115877	0.000158189	0.888718	0.30001	0.0838691	0.214346	0.24799	-0.0190149	-0.0660728	-0.0108356	-0.0377229	0.150663	0.939587	0.299842	0.156911	0.214777	0.298142	-0.0209312	-0.0312904	-0.01942	0.0360954	0.153576
TAZ_N_P	-0.0237293	-0.101087	0.242751	0.0602004	-0.158144	-0.21572	-0.0177972	-0.218771	0.28145	0.356925	0.770331	1	0.190432	0.00555853	0.17327	0.109619	0.125496	0.0855667	0.0254642	-0.0497444	0.0486738	0.0536992	0.220471	0.217868	0.193854	0.156582	0.130836	0.062177	0.881483	0.324125	0.112459	0.203774	0.245852	0.0548976	-0.0497444	0.145382	0.0092085	0.128379	0.849403	0.32257	0.161857	0.204627	0.26606	0.0584781	-0.0119101	0.133686	0.0902849	0.150286
YAP_C_SC	0.126602	0.0497486	0.125743	-0.0371933	0.0141719	-0.272762	-0.223956	-0.19234	0.131016	-0.00487093	0.207283	0.190432	1	0.556719	-0.0462519	-0.0817643	0.18344	0.170089	0.166104	0.149617	-0.146767	-0.109481	0.365448	0.244563	0.125507	-0.0292118	-0.0189117	-0.0347002	0.214313	0.0831328	-0.00747204	0.997356	0.273074	-0.157481	0.149617	0.207403	-0.0404086	0.16828	0.197775	0.12065	-0.00143679	0.996991	0.298765	-0.157506	0.162779	0.202434	-0.0338334	0.152977
YAP_C_P	-0.0231182	-0.0149574	-0.107366	0.12253	0.112202	-0.179171	-0.0958584	-0.0363917	0.0146637	-0.0672033	-0.00600635	0.00555853	0.556719	1	0.115228	0.0982496	0.0738931	0.0417847	0.0329526	0.0298286	-0.186996	-0.16852	0.378971	0.344989	0.110458	-0.0967284	0.0533956	0.0410818	-0.00430153	-0.0132273	0.0911412	0.557822	0.275467	-0.193486	0.0298286	0.0667634	0.0372812	0.0749728	-0.000833646	-3.08975e-05	0.106014	0.557791	0.340404	-0.190305	0.0322929	0.0702153	0.044906	0.0898816
YAP_N_S	-0.0565898	-0.368293	-0.0567317	0.219972	0.0194339	-0.0849107	0.165308	0.135732	-0.0910586	-0.0563698	0.199419	0.17327	-0.0462519	0.115228	1	0.860736	0.237466	0.156177	-0.11685	-0.105371	-0.0395417	-0.121321	0.0428078	0.0803989	0.015993	-0.0734946	-0.183107	-0.140251	0.217532	-0.0828311	0.843751	-0.0431174	0.0379355	-0.0266641	-0.105371	0.232206	-0.128243	-0.0209988	0.240498	-0.0882285	0.953227	-0.0428998	0.0746467	-0.0330529	-0.114511	0.22646	-0.153289	-0.0143246
YAP_N_P	-0.037441	-0.1988	0.0524989	0.140062	-0.0791877	-0.0365532	0.119708	0.154219	-0.0835318	-0.0691523	0.0776356	0.109619	-0.0817643	0.0982496	0.860736	1	0.142264	0.0877329	-0.0980626	-0.0891102	-0.00175661	-0.0696599	0.0170097	0.042014	-0.0839654	-0.276004	-0.164237	-0.126901	0.134376	-0.0875419	0.978463	-0.0822582	-0.00269107	0.0095037	-0.0891102	0.127868	-0.114333	-0.157104	0.128506	-0.0941271	0.939768	-0.0822757	0.0313675	0.00392334	-0.0960996	0.122611	-0.138729	-0.144523
HMGCR_C_S	0.00119982	-0.11076	0.0623873	0.0792343	-0.0355899	0.0592496	0.134324	-0.0373677	0.262077	0.172184	-0.025479	0.125496	0.18344	0.0738931	0.237466	0.142264	1	0.811497	0.30399	0.380178	0.158988	0.10981	0.171161	0.288768	-0.0548106	0.309632	0.00739313	0.131456	0.0744393	0.215656	0.181479	0.178754	0.255656	0.134521	0.380178	0.970234	0.1607	0.160015	0.0440212	0.221453	0.22692	0.178407	0.234374	0.128006	0.346927	0.988836	0.104165	0.100742
HMGCR_C_P	0.106361	-0.122422	0.00422222	0.0685204	-0.0770309	0.0262435	-0.0246899	-0.0252782	0.158521	0.115863	-0.0134329	0.0855667	0.170089	0.0417847	0.156177	0.0877329	0.811497	1	0.127302	0.125323	0.0333431	0.0693681	0.183492	0.291881	-0.147481	0.335667	-0.128812	-0.0944176	0.0302504	0.146299	0.124582	0.162329	0.245536	0.0350462	0.125323	0.845904	-0.0884243	0.101586	0.0102508	0.145708	0.150433	0.161779	0.24495	0.0248343	0.129369	0.836316	-0.101636	0.0305795
HMGCR_N_S	-0.13858	-0.090858	-0.023222	-0.123437	-0.00191729	-0.0739882	-0.0791559	-0.0827109	0.406628	0.188515	0.0026608	0.0254642	0.166104	0.0329526	-0.11685	-0.0980626	0.30399	0.127302	1	0.907559	0.186596	0.100511	0.0683267	-0.0152575	0.262563	0.0979565	-0.0609938	-0.0478917	0.0346101	0.38308	-0.0910495	0.164245	0.0163996	0.12509	0.907559	0.305682	-0.0419793	0.332896	-0.00459718	0.357001	-0.105036	0.16409	0.0818229	0.129933	0.979983	0.316788	-0.0523769	0.323036
HMGCR_N_P	-0.122819	-0.00772178	0.0182592	-0.0812781	-0.00177271	8.10533e-05	0.0740583	-0.0764739	0.323389	0.19964	-0.0660728	-0.0497444	0.149617	0.0298286	-0.105371	-0.0891102	0.380178	0.125323	0.907559	1	0.172526	0.0658146	0.0582859	0.0308771	0.239633	0.0905699	-0.0476667	-0.0366848	-0.0359516	0.352578	-0.0827013	0.149129	0.050888	0.088771	1	0.39013	-0.0332746	0.304403	-0.0609874	0.322126	-0.095789	0.149068	0.0710312	0.0964006	0.97286	0.392645	-0.0400999	0.295234
AMPK_C_S	-0.158716	-0.364038	-0.0513356	-0.0397945	-0.202636	0.170887	0.376315	-0.16866	0.0688847	0.120154	-0.0305892	0.0486738	-0.146767	-0.186996	-0.0395417	-0.00175661	0.158988	0.0333431	0.186596	0.172526	1	0.851383	-0.0433108	-0.156187	0.259736	0.100071	-0.0984141	0.0389292	0.0483068	0.0627558	-0.0405032	-0.146569	-0.10877	0.993926	0.172526	0.110638	0.0688841	0.191014	0.0593077	0.0392938	-0.0491338	-0.146528	-0.0292831	0.996629	0.182861	0.131142	0.00268288	0.228744
AMPK_C_P	-0.116037	-0.24845	0.0202663	-0.0210539	-0.241718	0.1761	0.216489	-0.0785183	0.0423236	0.0464545	-0.0191313	0.0536992	-0.109481	-0.16852	-0.121321	-0.0696599	0.10981	0.0693681	0.100511	0.0658146	0.851383	1	0.0553413	0.0104286	0.20302	0.0965785	-0.142902	0.00699272	0.0220947	0.0360179	-0.10445	-0.110768	0.0385514	0.858145	0.0658146	0.0771489	0.0417241	0.0876279	0.0333844	0.0193697	-0.122959	-0.110833	0.100312	0.855874	0.0850865	0.0922862	-0.0335016	0.132465
AMPK_N_S	0.113624	-0.169074	-0.108009	0.137915	-0.276873	-0.249558	-0.124935	-0.067431	0.206201	0.173225	0.292067	0.220471	0.365448	0.378971	0.0428078	0.0170097	0.171161	0.183492	0.0683267	0.0582859	-0.0433108	0.0553413	1	0.736524	0.115115	-0.0688204	-0.0204208	0.0150638	0.210769	0.188621	0.0486465	0.360639	0.855021	-0.051799	0.0582859	0.16355	0.0261674	0.0753603	0.234994	0.199404	0.0531922	0.360249	0.935115	-0.0476008	0.0669589	0.172803	0.0041752	0.0928559
AMPK_N_P	0.120294	0.0264107	-0.0128938	0.108415	-0.134441	-0.145465	-0.0561592	0.0376868	0.143293	0.199509	0.164784	0.217868	0.244563	0.344989	0.0803989	0.042014	0.288768	0.291881	-0.0152575	0.0308771	-0.156187	0.0104286	0.736524	1	0.155235	0.0604954	0.0963186	0.0987106	0.200843	0.147511	0.0813914	0.24015	0.91026	-0.168689	0.0308771	0.280651	0.0922794	0.148742	0.190329	0.157585	0.0937512	0.239809	0.842089	-0.162794	0.00640805	0.284372	0.101358	0.164436
SCD1_C_S	-0.125077	-0.0460189	-0.0196908	-0.00759513	-0.0446775	0.0799158	0.0557688	-0.0570065	0.207099	0.192489	0.168718	0.193854	0.125507	0.110458	0.015993	-0.0839654	-0.0548106	-0.147481	0.262563	0.239633	0.259736	0.20302	0.115115	0.155235	1	0.211521	-0.0298941	0.0254743	0.176903	0.233309	-0.0982701	0.138074	0.140697	0.242618	0.239633	-0.0464787	-0.00632421	0.787303	0.195919	0.234986	-0.0465588	0.138888	0.189301	0.246431	0.257307	-0.0475173	0.0160443	0.89353
SCD1_C_P	-0.148444	-0.0111445	-0.103334	-0.0825189	0.119201	0.0661416	0.0248886	-0.0417144	-0.0277274	-0.00980289	0.149401	0.156582	-0.0292118	-0.0967284	-0.0734946	-0.276004	0.309632	0.335667	0.0979565	0.0905699	0.100071	0.0965785	-0.0688204	0.0604954	0.211521	1	0.0529832	0.106343	0.166443	0.00859927	-0.252316	-0.0317697	0.0712379	0.105247	0.0905699	0.3118	0.0987805	0.584349	0.162285	-0.0091243	-0.158741	-0.0319347	0.0473692	0.0951304	0.0959957	0.317571	0.097106	0.484978
SCD1_N_S	0.0633938	0.121338	0.165534	-0.133307	-0.0310483	0.170225	0.155462	-0.0963107	0.0878521	0.0673171	0.115877	0.130836	-0.0189117	0.0533956	-0.183107	-0.164237	0.00739313	-0.128812	-0.0609938	-0.0476667	-0.0984141	-0.142902	-0.0204208	0.0963186	-0.0298941	0.0529832	1	0.850794	0.151378	-0.00963998	-0.151932	-0.00414826	0.0192813	-0.0928139	-0.0476667	-0.113132	0.778783	0.0609499	0.144265	0.00712014	-0.181229	-0.00316056	0.01379	-0.0956074	-0.0597728	-0.0670685	0.916869	0.0328822
SCD1_N_P	-0.0178017	0.0469388	0.0951135	-0.130582	-0.066399	0.147707	0.186474	-0.106616	0.148811	-0.015651	0.000158189	0.062177	-0.0347002	0.0410818	-0.140251	-0.126901	0.131456	-0.0944176	-0.0478917	-0.0366848	0.0389292	0.00699272	0.0150638	0.0987106	0.0254743	0.106343	0.850794	1	0.0509165	-0.0431483	-0.117338	-0.0215235	0.0622207	0.0447502	-0.0366848	-0.0552388	0.984806	0.0979997	0.0285951	0.00212978	-0.140548	-0.0206386	0.038148	0.042	-0.046933	0.0238922	0.989226	0.076558
TAZ_N_SxP	0.0831121	-0.111304	0.140949	0.198766	-0.119634	-0.210782	0.0109265	-0.137007	0.302167	0.359549	0.888718	0.881483	0.214313	-0.00430153	0.217532	0.134376	0.0744393	0.0302504	0.0346101	-0.0359516	0.0483068	0.0220947	0.210769	0.200843	0.176903	0.166443	0.151378	0.0509165	1	0.356726	0.135226	0.223775	0.23921	0.0589738	-0.0359516	0.0883742	0.00607197	0.147289	0.970344	0.356564	0.206831	0.224365	0.256186	0.0567823	-0.000262925	0.0789023	0.0848092	0.154919
TAZ_C_SxP	-0.0412234	-0.0453672	-0.0149492	-0.0429997	-0.0566353	-0.130427	-0.148041	-0.0679168	0.903765	0.872531	0.30001	0.324125	0.0831328	-0.0132273	-0.0828311	-0.0875419	0.215656	0.146299	0.38308	0.352578	0.0627558	0.0360179	0.188621	0.147511	0.233309	0.00859927	-0.00963998	-0.0431483	0.356726	1	-0.0680443	0.0934512	0.184445	0.0305656	0.352578	0.225327	-0.0431151	0.161661	0.312865	0.980793	-0.0800741	0.0941233	0.232957	0.0400375	0.378608	0.229196	-0.0385698	0.188635
YAP_N_SxP	-0.0426313	-0.194804	0.0495545	0.0836583	-0.0856609	-0.061885	0.0993854	0.132636	-0.0724054	-0.0597146	0.0838691	0.112459	-0.00747204	0.0911412	0.843751	0.978463	0.181479	0.124582	-0.0910495	-0.0827013	-0.0405032	-0.10445	0.0486465	0.0813914	-0.0982701	-0.252316	-0.151932	-0.117338	0.135226	-0.0680443	1	-0.00758439	0.0566668	-0.0306088	-0.0827013	0.163142	-0.105801	-0.146587	0.127014	-0.0755929	0.942669	-0.00759047	0.0671522	-0.0355195	-0.0892269	0.158428	-0.128274	-0.140012
YAP_C_SxP	0.128572	0.054055	0.134136	-0.0354158	0.00758432	-0.268934	-0.217839	-0.198893	0.1378	-0.000166509	0.214346	0.203774	0.997356	0.557822	-0.0431174	-0.0822582	0.178754	0.162329	0.164245	0.149129	-0.146569	-0.110768	0.360639	0.24015	0.138074	-0.0317697	-0.00414826	-0.0215235	0.223775	0.0934512	-0.00758439	1	0.263422	-0.157037	0.149129	0.201031	-0.0313547	0.174294	0.208868	0.129442	-0.00324163	0.999988	0.295346	-0.157198	0.160957	0.19507	-0.019366	0.161736
AMPK_N_SxP	0.101353	-0.0474222	-0.0585633	0.0635741	-0.217541	-0.239969	-0.0913433	-0.0552498	0.193426	0.209333	0.24799	0.245852	0.273074	0.275467	0.0379355	-0.00269107	0.255656	0.245536	0.0163996	0.050888	-0.10877	0.0385514	0.855021	0.91026	0.140697	0.0712379	0.0192813	0.0622207	0.23921	0.184445	0.0566668	0.263422	1	-0.122602	0.050888	0.246288	0.0696263	0.130631	0.23853	0.200032	0.0629301	0.262727	0.93542	-0.116076	0.0347812	0.25491	0.0523346	0.146728
AMPK_C_SxP	-0.145057	-0.374738	-0.0550914	-0.0363852	-0.205338	0.172749	0.368294	-0.161574	0.0457681	0.0916451	-0.0190149	0.0548976	-0.157481	-0.193486	-0.0266641	0.0095037	0.134521	0.0350462	0.12509	0.088771	0.993926	0.858145	-0.051799	-0.168689	0.242618	0.105247	-0.0928139	0.0447502	0.0589738	0.0305656	-0.0306088	-0.157037	-0.122602	1	0.088771	0.0836452	0.0744637	0.177542	0.0713366	0.0106557	-0.0377543	-0.156978	-0.0386108	0.998019	0.109287	0.104969	0.00874944	0.212012
HMGCR_N_SxP	-0.122819	-0.00772178	0.0182592	-0.0812781	-0.00177271	8.10533e-05	0.0740583	-0.0764739	0.323389	0.19964	-0.0660728	-0.0497444	0.149617	0.0298286	-0.105371	-0.0891102	0.380178	0.125323	0.907559	1	0.172526	0.0658146	0.0582859	0.0308771	0.239633	0.0905699	-0.0476667	-0.0366848	-0.0359516	0.352578	-0.0827013	0.149129	0.050888	0.088771	1	0.39013	-0.0332746	0.304403	-0.0609874	0.322126	-0.095789	0.149068	0.0710312	0.0964006	0.97286	0.392645	-0.0400999	0.295234
HMGCR_C_SxP	0.0343097	-0.0757118	0.0576185	0.104965	-0.0259522	0.0476465	0.0824324	-0.0240171	0.218342	0.181905	-0.0108356	0.145382	0.207403	0.0667634	0.232206	0.127868	0.970234	0.845904	0.305682	0.39013	0.110638	0.0771489	0.16355	0.280651	-0.0464787	0.3118	-0.113132	-0.0552388	0.0883742	0.225327	0.163142	0.201031	0.246288	0.0836452	0.39013	1	-0.041107	0.15961	0.0558777	0.218539	0.219247	0.200567	0.223701	0.0778898	0.352997	0.993956	-0.0689275	0.10343
SCD1_N_SxP	-0.0437742	0.0143631	0.0659807	-0.117399	-0.048848	0.135374	0.192756	-0.0961288	0.174137	-0.0281522	-0.0377229	0.0092085	-0.0404086	0.0372812	-0.128243	-0.114333	0.1607	-0.0884243	-0.0419793	-0.0332746	0.0688841	0.0417241	0.0261674	0.0922794	-0.00632421	0.0987805	0.778783	0.984806	0.00607197	-0.0431151	-0.105801	-0.0313547	0.0696263	0.0744637	-0.0332746	-0.041107	1	0.0545986	-0.0133665	0.00994823	-0.125835	-0.0307435	0.0454949	0.0718352	-0.041139	0.0481561	0.95577	0.0352919
SCD1_C_SxP	-0.159515	-0.0268709	-0.0283337	-0.0440322	0.0176691	0.0537294	0.0321648	-0.0506945	0.134233	0.118007	0.150663	0.128379	0.16828	0.0749728	-0.0209988	-0.157104	0.160015	0.101586	0.332896	0.304403	0.191014	0.0876279	0.0753603	0.148742	0.787303	0.584349	0.0609499	0.0979997	0.147289	0.161661	-0.146587	0.174294	0.130631	0.177542	0.304403	0.15961	0.0545986	1	0.161577	0.151709	-0.0935341	0.174663	0.144797	0.173112	0.326233	0.162411	0.0975118	0.975824
TAZ_N_SxP_irs	0.0498115	-0.161985	0.132503	0.242521	-0.0950239	-0.220304	0.025791	-0.126988	0.251027	0.335587	0.939587	0.849403	0.197775	-0.000833646	0.240498	0.128506	0.0440212	0.0102508	-0.00459718	-0.0609874	0.0593077	0.0333844	0.234994	0.190329	0.195919	0.162285	0.144265	0.0285951	0.970344	0.312865	0.127014	0.208868	0.23853	0.0713366	-0.0609874	0.0558777	-0.0133665	0.161577	1	0.31041	0.199971	0.20957	0.265196	0.0686911	-0.0337887	0.0458745	0.0654538	0.170117
TAZ_C_SxP_irs	-0.00635533	-0.0325425	0.0124905	-0.0296825	-0.0740404	-0.176371	-0.164272	-0.0873366	0.957875	0.824686	0.299842	0.32257	0.12065	-3.08975e-05	-0.0882285	-0.0941271	0.221453	0.145708	0.357001	0.322126	0.0392938	0.0193697	0.199404	0.157585	0.234986	-0.0091243	0.00712014	0.00212978	0.356564	0.980793	-0.0755929	0.129442	0.200032	0.0106557	0.322126	0.218539	0.00994823	0.151709	0.31041	1	-0.0815021	0.130005	0.245326	0.0188612	0.349855	0.228556	0.000226454	0.181973
YAP_N_SxP_irs	-0.0452729	-0.277788	0.00992707	0.169552	-0.0631693	-0.10196	0.1253	0.135366	-0.0800934	-0.0555906	0.156911	0.161857	-0.00143679	0.106014	0.953227	0.939768	0.22692	0.150433	-0.105036	-0.095789	-0.0491338	-0.122959	0.0531922	0.0937512	-0.0465588	-0.158741	-0.181229	-0.140548	0.206831	-0.0800741	0.942669	-0.00324163	0.0629301	-0.0377543	-0.095789	0.219247	-0.125835	-0.0935341	0.199971	-0.0815021	1	-0.00336167	0.0782269	-0.0434025	-0.102933	0.213499	-0.153663	-0.0868118
YAP_C_SxP_irs	0.128679	0.0543327	0.134672	-0.0352903	0.00714252	-0.268628	-0.217389	-0.199294	0.138228	0.000148007	0.214777	0.204627	0.996991	0.557791	-0.0428998	-0.0822757	0.178407	0.161779	0.16409	0.149068	-0.146528	-0.110833	0.360249	0.239809	0.138888	-0.0319347	-0.00316056	-0.0206386	0.224365	0.0941233	-0.00759047	0.999988	0.262727	-0.156978	0.149068	0.200567	-0.0307435	0.174663	0.20957	0.130005	-0.00336167	1	0.295062	-0.157148	0.160805	0.194541	-0.0183953	0.162291
AMPK_N_SxP_irs	0.109884	-0.146436	-0.073906	0.104247	-0.258304	-0.226707	-0.121695	-0.0630702	0.25269	0.218187	0.298142	0.26606	0.298765	0.340404	0.0746467	0.0313675	0.234374	0.24495	0.0818229	0.0710312	-0.0292831	0.100312	0.935115	0.842089	0.189301	0.0473692	0.01379	0.038148	0.256186	0.232957	0.0671522	0.295346	0.93542	-0.0386108	0.0710312	0.223701	0.0454949	0.144797	0.265196	0.245326	0.0782269	0.295062	1	-0.0342518	0.080185	0.233868	0.0323678	0.170302
AMPK_C_SxP_irs	-0.151855	-0.371796	-0.0553094	-0.037257	-0.204037	0.167195	0.363805	-0.165117	0.0519543	0.105795	-0.0209312	0.0584781	-0.157506	-0.190305	-0.0330529	0.00392334	0.128006	0.0248343	0.129933	0.0964006	0.996629	0.855874	-0.0476008	-0.162794	0.246431	0.0951304	-0.0956074	0.042	0.0567823	0.0400375	-0.0355195	-0.157198	-0.116076	0.998019	0.0964006	0.0778898	0.0718352	0.173112	0.0686911	0.0188612	-0.0434025	-0.157148	-0.0342518	1	0.115593	0.0989101	0.00574366	0.211697
HMGCR_N_SxP_irs	-0.135806	-0.0542094	-0.00608324	-0.106342	-0.00187891	-0.0412363	-0.0103429	-0.0810552	0.377684	0.199297	-0.0312904	-0.0119101	0.162779	0.0322929	-0.114511	-0.0960996	0.346927	0.129369	0.979983	0.97286	0.182861	0.0850865	0.0669589	0.00640805	0.257307	0.0959957	-0.0597728	-0.046933	-0.000262925	0.378608	-0.0892269	0.160957	0.0347812	0.109287	0.97286	0.352997	-0.041139	0.326233	-0.0337887	0.349855	-0.102933	0.160805	0.080185	0.115593	1	0.360478	-0.0513285	0.31657
HMGCR_C_SxP_irs	0.0165307	-0.0955267	0.0499163	0.0929815	-0.0271173	0.050347	0.0968315	-0.0311602	0.249287	0.182793	-0.01942	0.133686	0.202434	0.0702153	0.22646	0.122611	0.988836	0.836316	0.316788	0.392645	0.131142	0.0922862	0.172803	0.284372	-0.0475173	0.317571	-0.0670685	0.0238922	0.0789023	0.229196	0.158428	0.19507	0.25491	0.104969	0.392645	0.993956	0.0481561	0.162411	0.0458745	0.228556	0.213499	0.194541	0.233868	0.0989101	0.360478	1	0.00271969	0.105019
SCD1_N_SxP_irs	0.00725839	0.0708953	0.121354	-0.133441	-0.06191	0.160662	0.183804	-0.106597	0.132521	0.000930869	0.0360954	0.0902849	-0.0338334	0.044906	-0.153289	-0.138729	0.104165	-0.101636	-0.0523769	-0.0400999	0.00268288	-0.0335016	0.0041752	0.101358	0.0160443	0.097106	0.916869	0.989226	0.0848092	-0.0385698	-0.128274	-0.019366	0.0523346	0.00874944	-0.0400999	-0.0689275	0.95577	0.0975118	0.0654538	0.000226454	-0.153663	-0.0183953	0.0323678	0.00574366	-0.0513285	0.00271969	1	0.0741216
SCD1_C_SxP_irs	-0.172432	-0.0334879	-0.0341303	-0.0180598	-0.0134833	0.0586262	0.0426735	-0.0723321	0.161331	0.138586	0.153576	0.150286	0.152977	0.0898816	-0.0143246	-0.144523	0.100742	0.0305795	0.323036	0.295234	0.228744	0.132465	0.0928559	0.164436	0.89353	0.484978	0.0328822	0.076558	0.154919	0.188635	-0.140012	0.161736	0.146728	0.212012	0.295234	0.10343	0.0352919	0.975824	0.170117	0.181973	-0.0868118	0.162291	0.170302	0.211697	0.31657	0.105019	0.0741216	1
