# Supplementary material for: The Impact of the Hippo Pathway and Cell Metabolism on Pathological Complete Response in Locally Advanced Her2+ Breast Cancer: The TRISKELE Multicenter Prospective Study
Source: Cancers (Basel). 2022 Oct 3;14(19):4835. doi: 10.3390/cancers14194835 (PMC9563553; doi:10.3390/cancers14194835)
Supplement: Supplementary file 1 [file cancers-14-04835-s001.zip › cancers-1931813-supplementary/Supplementary/Supplementary Table S2.xlsx]

## Sheet: Sheet1
p-values	Grade	ER	PR	Ki67	Age	BMI	cT	Tcm	cN	Stage	CT_type	TAZ_C_S	TAZ_C_P	TAZ_N_S	TAZ_N_P	YAP_C_SC	YAP_C_P	YAP_N_S	YAP_N_P	HMGCR_C_S	HMGCR_C_P	HMGCR_N_S	HMGCR_N_P	AMPK_C_S	AMPK_C_P	AMPK_N_S	AMPK_N_P	SCD1_C_S	SCD1_C_P	SCD1_N_S	SCD1_N_P	pCR_nois	pCR_is	pCR_d	TAZ_N_SxP	TAZ_C_SxP	YAP_N_SxP	YAP_C_SxP	AMPK_N_SxP	AMPK_C_SxP	HMGCR_N_SxP	HMGCR_C_SxP	SCD1_N_SxP	SCD1_C_SxP	TAZ_N_SxP_irs	TAZ_C_SxP_irs	YAP_N_SxP_irs	YAP_C_SxP_irs	AMPK_N_SxP_irs
Grade		0.663876	0.774708	0.0440541	0.568045	0.350649	0.63826	0.0423554	0.0382697	0.295919	0.169865	0.92303	0.788981	0.603953	0.85117	0.314922	0.85496	0.654335	0.767149	0.992432	0.39908	0.270936	0.32972	0.20666	0.357322	0.367472	0.339835	0.320838	0.237952	0.615889	0.888069	0.230022	0.928969	0.903841	0.510403	0.744391	0.735974	0.307392	0.42177	0.248951	0.32972	0.78614	0.729165	0.204354	0.693548	0.959927	0.720266	0.306985	0.383555
ER	0.663876		0.000739314	0.142249	0.874023	0.456419	0.26729	0.284964	0.548553	0.0590636	0.261496	0.524555	0.263483	0.179322	0.422998	0.693915	0.905864	0.00254001	0.112384	0.379752	0.331297	0.47165	0.951321	0.00287279	0.0459762	0.178179	0.834577	0.71585	0.92979	0.335627	0.710418	5.56201e-05	0.0286899	0.0179692	0.3774	0.719708	0.11994	0.668897	0.707569	0.00210132	0.951321	0.548889	0.909588	0.831737	0.197344	0.796914	0.0250627	0.667296	0.244432
PR	0.774708	0.000739314		0.570563	0.217954	0.767703	0.809152	0.0734141	0.660618	0.404388	0.869503	0.860385	0.943734	0.378975	0.0513674	0.318245	0.394612	0.653524	0.677898	0.621515	0.973371	0.854316	0.885212	0.684656	0.872694	0.391769	0.918804	0.87628	0.412707	0.187573	0.451053	0.00875689	0.665225	0.593032	0.262748	0.905915	0.695051	0.286748	0.643086	0.662928	0.885212	0.648461	0.60153	0.822721	0.292709	0.921336	0.937443	0.28481	0.558488
Ki67	0.0440541	0.142249	0.570563		0.388377	0.761975	0.897283	0.302567	0.838102	0.848441	0.438199	0.635694	0.460964	0.0142831	0.633813	0.768647	0.330868	0.0782903	0.265794	0.530397	0.587578	0.327272	0.519811	0.752964	0.867789	0.273266	0.389981	0.952118	0.513437	0.289764	0.299826	0.565764	0.979108	0.919469	0.112446	0.733777	0.507619	0.779417	0.614883	0.773538	0.519811	0.40533	0.351667	0.72763	0.0515952	0.814429	0.176936	0.780179	0.408571
Age	0.568045	0.874023	0.217954	0.388377		0.566438	0.453619	0.185667	0.55699	0.858569	0.000227788	0.44092	0.766648	0.276061	0.208322	0.910787	0.373538	0.877881	0.53064	0.77836	0.541928	0.987906	0.988818	0.105479	0.0523974	0.0255654	0.285645	0.723797	0.344271	0.806053	0.599222	0.548415	0.333649	0.327174	0.342511	0.654075	0.497475	0.952187	0.0817266	0.100817	0.988818	0.83741	0.69919	0.888897	0.451481	0.557771	0.617142	0.954969	0.0377552
BMI	0.350649	0.456419	0.767703	0.761975	0.566438		0.179164	0.593749	0.00204141	0.0034786	0.755532	0.0939037	0.582274	0.0369671	0.0843785	0.0279297	0.153268	0.501262	0.77252	0.639192	0.83561	0.558049	0.999489	0.173501	0.160554	0.0449841	0.247607	0.526855	0.600642	0.175198	0.240316	0.645101	0.0792533	0.0547807	0.0919124	0.300406	0.624331	0.0302939	0.0541805	0.168793	0.999489	0.706249	0.282284	0.670776	0.07783	0.159903	0.418984	0.0304903	0.0693652
Stage	0.295919	0.0590636	0.404388	0.848441	0.858569	0.0034786	5.85796e-08	0.0346423	4.27379e-05		0.504013	0.180194	0.775361	0.528424	0.888097	0.0729072	0.447499	0.188183	0.342207	0.286068	0.845218	0.530805	0.557675	0.00200492	0.08325	0.321388	0.6568	0.659038	0.843988	0.216239	0.136934	0.0440143	0.404313	0.657685	0.93116	0.239242	0.430886	0.0812988	0.469275	0.00253993	0.557675	0.51388	0.12396	0.799222	0.838406	0.191005	0.319968	0.0819451	0.334197
TAZ_C_S	0.92303	0.524555	0.860385	0.635694	0.44092	0.0939037	0.967344	0.331463	0.415423	0.180194	0.441681		1.17526e-11	0.0523964	0.0231336	0.298209	0.907704	0.470667	0.508263	0.0349489	0.207225	0.000775952	0.00859716	0.585589	0.737811	0.0993629	0.254811	0.097866	0.826455	0.486497	0.236781	0.756582	0.0568034	0.143649	0.0144306	0	0.566525	0.273666	0.122635	0.717334	0.00859716	0.0805812	0.165344	0.286397	0.0436958	0	0.525934	0.272166	0.0422741
TAZ_C_P	0.788981	0.263483	0.943734	0.460964	0.766648	0.582274	0.390678	0.868667	0.847116	0.775361	0.917639	1.17526e-11		0.0234168	0.00351631	0.969282	0.594796	0.655594	0.58413	0.170211	0.358047	0.13261	0.110843	0.340398	0.713276	0.167604	0.111082	0.124493	0.938224	0.594171	0.90152	0.751801	0.338025	0.568611	0.00326538	0	0.636559	0.99895	0.0942189	0.467802	0.110843	0.146992	0.823839	0.349161	0.00627935	0	0.660061	0.999066	0.0808021
TAZ_N_S	0.603953	0.179322	0.378975	0.0142831	0.276061	0.0369671	0.57837	0.184335	0.66454	0.528424	0.552683	0.0523964	0.0234168		6.26166e-14	0.0975615	0.962126	0.111247	0.538751	0.840335	0.915421	0.983217	0.601022	0.808866	0.879768	0.0182376	0.189607	0.179107	0.234906	0.35799	0.999002	0.768297	0.854227	0.941754	0	0.0151805	0.506546	0.0864245	0.0463931	0.880495	0.601022	0.931731	0.765446	0.23093	0	0.0152404	0.211937	0.0857777	0.0158567
TAZ_N_P	0.85117	0.422998	0.0513674	0.633813	0.208322	0.0843785	0.768835	0.237697	0.874498	0.888097	0.0799726	0.0231336	0.00351631	6.26166e-14		0.128645	0.964948	0.167491	0.384708	0.319204	0.497949	0.840426	0.69394	0.700212	0.670951	0.077599	0.0812582	0.121792	0.212909	0.29888	0.622693	0.416144	0.492318	0.653535	0	0.00843859	0.372437	0.103497	0.0483734	0.664043	0.69394	0.247878	0.941963	0.308124	0	0.00877667	0.197702	0.102029	0.0321772
YAP_C_SC	0.314922	0.693915	0.318245	0.768647	0.910787	0.0279297	0.0238399	0.239865	0.359162	0.0729072	0.124789	0.298209	0.969282	0.0975615	0.128645		1.46596e-06	0.714473	0.517309	0.143553	0.175549	0.186037	0.234221	0.243353	0.38531	0.00275845	0.0495997	0.31916	0.81732	0.881138	0.783765	0.558926	0.253602	0.366045	0.086474	0.510298	0.952894	0	0.027744	0.210258	0.234221	0.0973637	0.749276	0.180255	0.114287	0.338395	0.990937	0	0.0156284
YAP_C_P	0.85496	0.905864	0.394612	0.330868	0.373538	0.153268	0.843859	0.671861	0.0770853	0.447499	0.773498	0.907704	0.594796	0.962126	0.964948	1.46596e-06		0.360704	0.436198	0.558557	0.741032	0.79441	0.813532	0.135817	0.179624	0.00185143	0.00488713	0.38106	0.443368	0.672706	0.745239	0.557222	0.345656	0.363961	0.972871	0.916711	0.470263	1.38336e-06	0.0263543	0.122516	0.813532	0.597215	0.768115	0.552808	0.994741	0.999805	0.400628	1.38565e-06	0.00552773
YAP_N_S	0.654335	0.00254001	0.653524	0.0782903	0.877881	0.501262	0.516435	0.974675	0.373903	0.188183	0.281	0.470667	0.655594	0.111247	0.167491	0.714473	0.360704		0	0.0568182	0.214108	0.353937	0.403508	0.754484	0.335694	0.734921	0.524352	0.899379	0.560686	0.144294	0.265143	0.42483	0.0416309	0.0237953	0.08174	0.511839	0	0.733075	0.764162	0.833013	0.403508	0.0627	0.308641	0.868133	0.0536367	0.484625	0	0.734373	0.554541
YAP_N_P	0.767149	0.112384	0.677898	0.265794	0.53064	0.77252	0.739239	0.896764	0.413943	0.342207	0.219979	0.508263	0.58413	0.538751	0.384708	0.517309	0.436198	0		0.258276	0.487091	0.437076	0.480253	0.98892	0.581367	0.893019	0.739661	0.506056	0.0260501	0.191101	0.313775	0.768747	0.143073	0.100386	0.285881	0.488043	0	0.514773	0.983026	0.940106	0.480253	0.310071	0.364475	0.211368	0.307643	0.455782	0	0.514683	0.804098
HMGCR_C_S	0.992432	0.379752	0.621515	0.530397	0.77836	0.639192	0.278615	0.941248	0.253998	0.286068	0.767592	0.0349489	0.170211	0.840335	0.319204	0.143553	0.558557	0.0568182	0.258276		2.22045e-16	0.013822	0.00178523	0.205872	0.383878	0.172804	0.019654	0.664543	0.0120762	0.953391	0.296574	0.642413	0.431048	0.962544	0.555645	0.0844725	0.147957	0.154243	0.0398337	0.285358	0.00178523	0	0.200968	0.202921	0.727696	0.0762527	0.0690972	0.155058	0.0602186
HMGCR_C_P	0.39908	0.331297	0.973371	0.587578	0.541928	0.83561	0.896558	0.986271	0.425323	0.845218	0.841577	0.207225	0.358047	0.915421	0.497949	0.175549	0.741032	0.214108	0.487091	2.22045e-16		0.312235	0.319879	0.792028	0.582955	0.143437	0.0183153	0.241042	0.0062661	0.306481	0.454386	0.987204	0.731163	0.905325	0.810943	0.244876	0.322771	0.196382	0.0486714	0.781662	0.319879	0	0.483652	0.420702	0.935407	0.246808	0.23165	0.197921	0.0492291
HMGCR_N_S	0.270936	0.47165	0.854316	0.327272	0.987906	0.558049	0.441743	0.542572	0.528834	0.530805	0.512454	0.000775952	0.13261	0.983217	0.840426	0.186037	0.79441	0.353937	0.437076	0.013822	0.312235		0	0.136671	0.425657	0.588638	0.903984	0.0346008	0.437574	0.62934	0.704806	0.000208119	0.0253657	0.481673	0.784312	0.00163466	0.470712	0.191081	0.896835	0.320785	0	0.0132768	0.739869	0.006737	0.971008	0.00350884	0.405014	0.191506	0.517008
HMGCR_N_P	0.32972	0.951321	0.885212	0.519811	0.988818	0.999489	0.909204	0.891925	0.125295	0.557675	0.544862	0.00859716	0.110843	0.601022	0.69394	0.234221	0.813532	0.403508	0.480253	0.00178523	0.319879	0		0.169352	0.602447	0.644662	0.807101	0.0545292	0.473062	0.70613	0.771724	0.00089024	0.0447157	0.978949	0.776166	0.00396992	0.512503	0.235769	0.687263	0.481933	0	0.00131525	0.792446	0.0136871	0.629376	0.00887513	0.447829	0.235962	0.573931
AMPK_C_S	0.20666	0.00287279	0.684656	0.752964	0.105479	0.173501	0.0469596	0.304219	0.411934	0.00200492	0.179259	0.585589	0.340398	0.808866	0.700212	0.243353	0.135817	0.754484	0.98892	0.205872	0.792028	0.136671	0.169352		0	0.731923	0.214077	0.0366686	0.4277	0.435426	0.758171	0.115955	0.973716	0.750277	0.702366	0.619453	0.748709	0.243997	0.388423	0	0.169352	0.380279	0.585593	0.127461	0.638863	0.755976	0.697514	0.24413	0.816882
AMPK_C_P	0.357322	0.0459762	0.872694	0.867789	0.0523974	0.160554	0.0903887	0.694146	0.68612	0.08325	0.534131	0.737811	0.713276	0.879768	0.670951	0.38531	0.179624	0.335694	0.581367	0.383878	0.582955	0.425657	0.602447	0		0.661492	0.93429	0.104807	0.444078	0.256126	0.955912	0.567777	0.567365	0.528368	0.861317	0.775764	0.407652	0.379716	0.760447	0	0.602447	0.541307	0.741394	0.487615	0.791776	0.878282	0.329162	0.379434	0.426581
AMPK_N_S	0.367472	0.178179	0.391769	0.273266	0.0255654	0.0449841	0.461914	0.0582402	0.78273	0.321388	0.593545	0.0993629	0.167604	0.0182376	0.077599	0.00275845	0.00185143	0.734921	0.893019	0.172804	0.143437	0.588638	0.644662	0.731923	0.661492		2.69873e-12	0.361179	0.58594	0.871731	0.905198	0.221448	0.129021	0.150914	0.0919318	0.132388	0.700372	0.0031659	0	0.681961	0.644662	0.19299	0.83608	0.550751	0.0595246	0.111275	0.673882	0.00320113	0
AMPK_N_P	0.339835	0.834577	0.918804	0.389981	0.285645	0.247607	0.230428	0.625901	0.864767	0.6568	0.765664	0.254811	0.111082	0.189607	0.0812582	0.0495997	0.00488713	0.524352	0.739661	0.019654	0.0183153	0.903984	0.807101	0.214077	0.93429	2.69873e-12		0.21692	0.632148	0.445311	0.434037	0.254749	0.927014	0.813329	0.108665	0.240947	0.519227	0.0539944	0	0.179183	0.807101	0.0235436	0.464714	0.236999	0.128856	0.209956	0.457591	0.054346	0
SCD1_C_S	0.320838	0.71585	0.87628	0.952118	0.723797	0.526855	0.814104	0.533252	0.393557	0.659038	0.651953	0.097866	0.124493	0.179107	0.121792	0.31916	0.38106	0.899379	0.506056	0.664543	0.241042	0.0346008	0.0545292	0.0366686	0.104807	0.361179	0.21692		0.0907514	0.81313	0.840364	0.354584	0.510582	0.789388	0.158624	0.0614278	0.436101	0.272705	0.26361	0.0514991	0.0545292	0.713133	0.960124	7.54952e-15	0.117794	0.0595329	0.71266	0.26986	0.130974
SCD1_C_P	0.237952	0.92979	0.412707	0.513437	0.344271	0.600642	0.632622	0.608751	0.281096	0.843988	0.741453	0.826455	0.938224	0.234906	0.212909	0.81732	0.443368	0.560686	0.0260501	0.0120762	0.0062661	0.437574	0.473062	0.4277	0.444078	0.58594	0.632148	0.0907514		0.675092	0.399161	0.483574	0.220717	0.162239	0.185127	0.945797	0.0425911	0.801637	0.572815	0.404066	0.473062	0.0114579	0.43371	3.21408e-07	0.196505	0.942493	0.206587	0.800628	0.707881
SCD1_N_S	0.615889	0.335627	0.187573	0.289764	0.806053	0.175198	0.062295	0.603229	0.35738	0.216239	0.445349	0.486497	0.594171	0.35799	0.29888	0.881138	0.672706	0.144294	0.191101	0.953391	0.306481	0.62934	0.70613	0.435426	0.256126	0.871731	0.445311	0.81313	0.675092		0	0.275655	0.342429	0.383711	0.228697	0.939249	0.226979	0.973838	0.878833	0.46212	0.70613	0.369564	2.22045e-14	0.629587	0.251569	0.95511	0.148526	0.980065	0.913181
SCD1_N_P	0.888069	0.710418	0.451053	0.299826	0.599222	0.240316	0.0134643	0.650022	0.95673	0.136934	0.397943	0.236781	0.90152	0.999002	0.622693	0.783765	0.745239	0.265143	0.313775	0.296574	0.454386	0.704806	0.771724	0.758171	0.955912	0.905198	0.434037	0.840364	0.399161	0		0.392887	0.283981	0.310042	0.687097	0.732892	0.351917	0.864868	0.622449	0.723366	0.771724	0.662081	0	0.437371	0.821113	0.986566	0.264121	0.870375	0.76288
TAZ_N_SxP	0.510403	0.3774	0.262748	0.112446	0.342511	0.0919124	0.856441	0.450225	0.904119	0.93116	0.276465	0.0144306	0.00326538	0	0	0.086474	0.972871	0.08174	0.285881	0.555645	0.810943	0.784312	0.776166	0.702366	0.861317	0.0919318	0.108665	0.158624	0.185127	0.228697	0.687097	0.4041	0.594908	0.743855		0.00353604	0.282816	0.0731453	0.0549702	0.640755	0.776166	0.483901	0.961713	0.241665	0	0.00355219	0.0983103	0.0723715	0.0394101
TAZ_C_SxP	0.744391	0.719708	0.905915	0.733777	0.654075	0.300406	0.968466	0.59627	0.530974	0.239242	0.590881	0	0	0.0151805	0.00843859	0.510298	0.916711	0.511839	0.488043	0.0844725	0.244876	0.00163466	0.00396992	0.619453	0.775764	0.132388	0.240947	0.0614278	0.945797	0.939249	0.732892	0.736623	0.129665	0.357532	0.00353604		0.590183	0.459038	0.141334	0.809011	0.00396992	0.0711249	0.733089	0.198253	0.0111646	0	0.526034	0.4558	0.0618313
YAP_N_SxP	0.735974	0.11994	0.695051	0.507619	0.497475	0.624331	0.954631	0.976752	0.358161	0.430886	0.292223	0.566525	0.636559	0.506546	0.372437	0.952894	0.470263	0	0	0.147957	0.322771	0.470712	0.512503	0.748709	0.407652	0.700372	0.519227	0.436101	0.0425911	0.226979	0.351917	0.817463	0.101071	0.0701021	0.282816	0.590183		0.952186	0.653895	0.808746	0.512503	0.194119	0.401581	0.243938	0.313338	0.549519	0	0.952148	0.595077
YAP_C_SxP	0.307392	0.668897	0.286748	0.779417	0.952187	0.0302939	0.0290649	0.221082	0.338672	0.0812988	0.112212	0.273666	0.99895	0.0864245	0.103497	0	1.38336e-06	0.733075	0.514773	0.154243	0.196382	0.191081	0.235769	0.243997	0.379716	0.0031659	0.0539944	0.272705	0.801637	0.973838	0.864868	0.585938	0.281103	0.399627	0.0731453	0.459038	0.952186		0.0339915	0.211563	0.235769	0.108328	0.804176	0.164957	0.0949697	0.304103	0.979554	0	0.0169172
AMPK_N_SxP	0.42177	0.707569	0.643086	0.614883	0.0817266	0.0541805	0.550691	0.209867	0.965841	0.469275	0.662017	0.122635	0.0942189	0.0463931	0.0483734	0.027744	0.0263543	0.764162	0.983026	0.0398337	0.0486714	0.896835	0.687263	0.388423	0.760447	0	0	0.26361	0.572815	0.878833	0.622449	0.643098	0.727512	0.854512	0.0549702	0.141334	0.653895	0.0339915		0.330579	0.687263	0.0479639	0.581549	0.299642	0.0556848	0.110129	0.618478	0.0344833	0
AMPK_C_SxP	0.248951	0.00210132	0.662928	0.773538	0.100817	0.168793	0.0475408	0.286214	0.470358	0.00253993	0.198499	0.717334	0.467802	0.880495	0.664043	0.210258	0.122516	0.833013	0.940106	0.285358	0.781662	0.320785	0.481933	0	0	0.681961	0.179183	0.0514991	0.404066	0.46212	0.723366	0.16563	0.880846	0.81055	0.640755	0.809011	0.808746	0.211563	0.330579		0.481933	0.507685	0.555515	0.157103	0.572282	0.932862	0.765257	0.211738	0.760089
HMGCR_N_SxP	0.32972	0.951321	0.885212	0.519811	0.988818	0.999489	0.909204	0.891925	0.125295	0.557675	0.544862	0.00859716	0.110843	0.601022	0.69394	0.234221	0.813532	0.403508	0.480253	0.00178523	0.319879	0	0	0.169352	0.602447	0.644662	0.807101	0.0545292	0.473062	0.70613	0.771724	0.00089024	0.0447157	0.978949	0.776166	0.00396992	0.512503	0.235769	0.687263	0.481933		0.00131525	0.792446	0.0136871	0.629376	0.00887513	0.447829	0.235962	0.573931
HMGCR_C_SxP	0.78614	0.548889	0.648461	0.40533	0.83741	0.706249	0.568535	0.874333	0.140073	0.51388	0.849385	0.0805812	0.146992	0.931731	0.247878	0.0973637	0.597215	0.0627	0.310071	0	0	0.0132768	0.00131525	0.380279	0.541307	0.19299	0.0235436	0.713133	0.0114579	0.369564	0.662081	0.737881	0.481764	0.866085	0.483901	0.0711249	0.194119	0.108328	0.0479639	0.507685	0.00131525		0.745089	0.20408	0.658413	0.0803011	0.079303	0.109162	0.0732429
SCD1_N_SxP	0.729165	0.909588	0.60153	0.351667	0.69919	0.282284	0.0144054	0.756664	0.744891	0.12396	0.446213	0.165344	0.823839	0.765446	0.941963	0.749276	0.768115	0.308641	0.364475	0.200968	0.483652	0.739869	0.792446	0.585593	0.741394	0.83608	0.464714	0.960124	0.43371	2.22045e-14	0	0.454214	0.33418	0.359162	0.961713	0.733089	0.401581	0.804176	0.581549	0.555515	0.792446	0.745089		0.665763	0.915838	0.93731	0.31789	0.80792	0.718951
SCD1_C_SxP	0.204354	0.831737	0.822721	0.72763	0.888897	0.670776	0.966439	0.471207	0.0527731	0.799222	0.688391	0.286397	0.349161	0.23093	0.308124	0.180255	0.552808	0.868133	0.211368	0.202921	0.420702	0.006737	0.0136871	0.127461	0.487615	0.550751	0.236999	7.54952e-15	3.21408e-07	0.629587	0.437371	0.0587923	0.632123	0.982698	0.241665	0.198253	0.243938	0.164957	0.299642	0.157103	0.0136871	0.20408	0.665763		0.19849	0.227669	0.458638	0.16405	0.249808
TAZ_N_SxP_irs	0.693548	0.197344	0.292709	0.0515952	0.451481	0.07783	0.964707	0.32289	0.992937	0.838406	0.313437	0.0436958	0.00627935	0	0	0.114287	0.994741	0.0536367	0.307643	0.727696	0.935407	0.971008	0.629376	0.638863	0.791776	0.0595246	0.128856	0.117794	0.196505	0.251569	0.821113	0.705959	0.722199	0.899539	0	0.0111646	0.313338	0.0949697	0.0556848	0.572282	0.629376	0.658413	0.915838	0.19849		0.0118512	0.11024	0.0938387	0.0327623
TAZ_C_SxP_irs	0.959927	0.796914	0.921336	0.814429	0.557771	0.159903	0.945329	0.440378	0.533836	0.191005	0.489069	0	0	0.0152404	0.00877667	0.338395	0.999805	0.484625	0.455782	0.0762527	0.246808	0.00350884	0.00887513	0.755976	0.878282	0.111275	0.209956	0.0595329	0.942493	0.95511	0.986566	0.87197	0.0773127	0.216384	0.00355219	0	0.549519	0.304103	0.110129	0.932862	0.00887513	0.0803011	0.93731	0.227669	0.0118512		0.518657	0.301986	0.0488705
YAP_N_SxP_irs	0.720266	0.0250627	0.937443	0.176936	0.617142	0.418984	0.735664	0.982377	0.353501	0.319968	0.282313	0.525934	0.660061	0.211937	0.197702	0.990937	0.400628	0	0	0.0690972	0.23165	0.405014	0.447829	0.697514	0.329162	0.673882	0.457591	0.71266	0.206587	0.148526	0.264121	0.970776	0.0479304	0.0292236	0.0983103	0.526034	0	0.979554	0.618478	0.765257	0.447829	0.079303	0.31789	0.458638	0.11024	0.518657		0.978797	0.535654
YAP_C_SxP_irs	0.306985	0.667296	0.28481	0.780179	0.954969	0.0304903	0.029478	0.219952	0.337421	0.0819451	0.111476	0.272166	0.999066	0.0857777	0.102029	0	1.38565e-06	0.734373	0.514683	0.155058	0.197921	0.191506	0.235962	0.24413	0.379434	0.00320113	0.054346	0.26986	0.800628	0.980065	0.870375	0.587835	0.283102	0.402025	0.0723715	0.4558	0.952148	0	0.0344833	0.211738	0.235962	0.109162	0.80792	0.16405	0.0938387	0.301986	0.978797		0.0170283
AMPK_N_SxP_irs	0.383555	0.244432	0.558488	0.408571	0.0377552	0.0693652	0.823008	0.193269	0.982357	0.334197	0.617695	0.0422741	0.0808021	0.0158567	0.0321772	0.0156284	0.00552773	0.554541	0.804098	0.0602186	0.0492291	0.517008	0.573931	0.816882	0.426581	0	0	0.130974	0.707881	0.913181	0.76288	0.726982	0.349183	0.40901	0.0394101	0.0618313	0.595077	0.0169172	0	0.760089	0.573931	0.0732429	0.718951	0.249808	0.0327623	0.0488705	0.535654	0.0170283
AMPK_C_SxP_irs	0.227217	0.00229239	0.661675	0.768261	0.103042	0.18312	0.0528344	0.313	0.511051	0.00289208	0.188703	0.681059	0.401606	0.868553	0.643569	0.210187	0.128906	0.793798	0.975256	0.309544	0.844324	0.302254	0.444922	0	0	0.706518	0.195084	0.0478301	0.450972	0.448695	0.739745	0.169283	0.872523	0.787168	0.653234	0.751504	0.778787	0.211091	0.357158	0	0.444922	0.537418	0.569592	0.167884	0.586646	0.881454	0.731377	0.211238	0.786492
HMGCR_N_SxP_irs	0.280737	0.668006	0.961642	0.399163	0.988148	0.744314	0.696388	0.696886	0.286392	0.934829	0.52096	0.00192442	0.11147	0.80457	0.92498	0.195127	0.798438	0.36372	0.446352	0.00463659	0.304378	0	0	0.144842	0.500373	0.596139	0.959595	0.0385271	0.446846	0.63623	0.710452	0.000287622	0.0285787	0.704022	0.998341	0.00187177	0.479676	0.20024	0.783273	0.386158	0	0.00392407	0.744897	0.00799875	0.789312	0.0042798	0.414534	0.200671	0.52546
HMGCR_C_SxP_irs	0.896014	0.449079	0.692934	0.461309	0.830217	0.690419	0.467209	0.892297	0.18734	0.44288	0.805367	0.0452253	0.144995	0.877968	0.288386	0.105836	0.57835	0.0696774	0.330543	0	0	0.0101387	0.00121572	0.29774	0.464681	0.168657	0.0216862	0.707009	0.00994427	0.595537	0.85016	0.673007	0.46269	0.898296	0.532127	0.0662823	0.207495	0.119425	0.0404367	0.405313	0.00121572	0	0.703251	0.196152	0.716704	0.0670645	0.0877039	0.12045	0.0607907
SCD1_N_SxP_irs	0.954239	0.574666	0.335562	0.289275	0.624191	0.201078	0.0163561	0.609502	0.73097	0.142747	0.398028	0.292646	0.994128	0.775294	0.474461	0.78904	0.722441	0.222808	0.270417	0.408939	0.420472	0.678605	0.751129	0.983078	0.791062	0.973668	0.421749	0.899058	0.441582	0	0	0.349814	0.262401	0.289941	0.501776	0.760336	0.308524	0.878305	0.678851	0.944852	0.751129	0.585356	0	0.439667	0.604443	0.998572	0.221668	0.884362	0.797981
SCD1_C_SxP_irs	0.169588	0.791145	0.787232	0.886457	0.915106	0.642728	0.928265	0.428705	0.0983694	0.735722	0.566919	0.199183	0.270913	0.221931	0.232113	0.223761	0.476445	0.909829	0.250713	0.424593	0.808925	0.00867399	0.0169612	0.0668337	0.292851	0.461917	0.190559	0	4.23595e-05	0.79484	0.544419	0.100756	0.655116	0.96876	0.217869	0.13236	0.265967	0.198042	0.243481	0.0899872	0.0169612	0.412274	0.780169	0	0.175477	0.146839	0.491693	0.196487	0.175
[truncated: 5 more columns]
